# Supplementary material for: Clinical Outcomes of Genotype-Matched Therapy for Recurrent Gynecological Cancers: A Single Institutional Experience
Source: Healthcare (Basel). 2021 Oct 19;9(10):1395. doi: 10.3390/healthcare9101395 (PMC8535840; doi:10.3390/healthcare9101395)
Supplement: Supplementary file 1 [file healthcare-09-01395-s001.zip]

Archive with 1 entries (1 files):
- healthcare-1390564-supplementary.pptx
